# Supplementary material for: Phospholipid scramblase-1 regulates innate type 2 inflammation in mouse lungs via CRTH2-dependent mechanisms
Source: J Clin Invest. 2023 Aug 1;133(15):e169583. doi: 10.1172/JCI169583 (PMC10378191; doi:10.1172/JCI169583)
Supplement: Supporting data values [file jci-133-169583-s123.xlsx]

## Sheet: 1A
PBS	HDM
0.0012	0.0004
0.0008	0.00065
0.0011	0.00064
0.0009	0.00077
0.00083	0.00043
0.00123	0.0004
0.0011	0.0005
	0.0006
	0.00059

## Sheet: 2A
WT PBS	PLSCR KO PBS	WT HDM	PLSCR KO HDM
3	3	72	70
4	15	23	88
6	3	40	102
4	6	38	165
8	5	46	112
5	4	58	150
6	3	53	122
		35	109

## Sheet: 2B
WT PBS	PLSCR KO PBS	WT HDM	PLSCR KO HDM
24	42	430	437.5
34	34	463	485
35.5	52.2	386	630
36	65	212	526
22	36	235	575.5
52	39	366	525.33
44	54	166	436
		187	543
		216	398

## Sheet: 2D
WT PBS	PLSCR KO PBS	WT HDM	PLSCR KO HDM
46	34	156	268
26	34	177	195
55	36	202	156
75	64	189	240
84	18	165	268
54	26	145	268
66	33	177	265
		216	233
		196	266

## Sheet: 2E
-3.5	0.45	0.2	0.8	1.2	0.6	0.4	0.2	0.6	0.8	0.2	0.4	0.4	0.6	0.8	1.2	1.2	0.6	0.8	0.8	0.8	1.2	1.2	0.6	0.4
-3	0.6	0.8	0.6	0.3	0.4	0.6	0.5	0.6	0.5	0.4	0.6	0.3	0.4	0.56	0.6	0.8	0.6	0.7	0.9	1.2	1.3	1.2	0.8	1.3
-2.5	1.2	1.5	0.5	1.2	1.4	1.2	1.2	1.5	1.6	1.2	0.8	0.9	1.6	1.8	1.3	2.5	1.4	1.6	2.4	1.6	1.4	1.7	1.6	1.7
-2	2.3	2.4	2.6	2.7	2.8	2.5	3.5	3.8	3.6	3.5	3.9	4.2	2.3	1.8	2.4	2.8	2.9	4.2	5.2	6.2	6.2	4.2	4.8	6
-1.5	3	2	2.5	2.8	2.8	2.4	12	13	8.5	8.8	12.2	12.6	2.6	4.2	3	4.2	3	2	18	16	15	18	16.8	17
-1	5.2	4.6	4.6	6	4.2	4	18	16.6	12.5	14.6	15.7	16	5	3	5	4	4	6	24	26.8	18	22	26	18.4

## Sheet: 3B
WT	PLSCR1 knockout	WT HDM	PLSCR1 Knockout HDM
0.55	1.075	4.7	8.44
1.24	1.5	6.6	10.025
1.03	0.88	6.75	6.785
0.75	1.45	5.25	9.5
0.75	0.77	4.48	8.34
0.65	1.32	3.125	11.25
1.22	1.25	5.32	11.6
		6.32	8.64
		3.65	7.3

## Sheet: 3C
WT PBS	PLSCR KO PBS	WT HDM	PLSCR KO HDM
0.00268973	0.0049901	0.00550127	0.00784984
0.0012246	0.0012325	0.00548565	0.029931
0.002685	0.003765	0.00429637	0.00864942
0.0009	0.00264	0.006343	0.00413771
0.00164	0.00176	0.0058654	0.00865744
0.00135	0.00364	0.004433	0.00345375
0.00177	0.00265	0.0042337	0.012365
		0.0045	0.0146587
		0.0054	0.0168

## Sheet: 3D
WT PBS	PLSCR KO PBS	WT HDM	PLSCR KO HDM
0.0027119	0.00560145	0.00290946	0.00969868
0.001467	0.003216	0.0138483	0.0251945
0.002634	0.0044	0.00548833	0.0084486
0.00154	0.00214	0.0057433	0.0178438
0.001575	0.0012	0.0075625	0.0175462
0.00215	0.00215	0.008657	0.0135
0.00264	0.00122	0.00322	0.01865
		0.00365	0.011645
		0.0064	0.0142

## Sheet: 3E
WT PBS	PLSCR KO PBS	WT HDM	PLSCR KO HDM
213.5	126	75.5	34
198	134	101	72
240	166	85	25
178.5	180	66	41
215	133	67.6	35.5
255	215	70	39.25
198		66	34
		78	32
		102	55

## Sheet: 3F
WT	PLSCR1 knockout	WT HDM	PLSCR1 Knockout HDM
0.00244	0.00475	0.00223	0.00674
0.00121	0.00525	0.0037	0.00895
0.001345	0.0065	0.00546	0.0052
0.00185	0.00375	0.0016	0.0066
0.0022	0.007	0.0033	0.0077
0.0014	0.0034	0.0024	0.00525
0.00153	0.0044	0.0035	0.0054
		0.0012	0.0035
		0.0025	0.004

[truncated: 51 more sheets: 3G, 3H, 4A, 4B, 4C, 4D, 4E, 4F, 4H, 4I, 6A, 6B, 6C, 6D, 6E, 6F, 6G, 6H, 7A, 7C …]
